# Supplementary material for: Sortase A-Cleavable CD1d Identifies Sphingomyelins as Major Class of CD1d-Associated Lipids
Source: Front Immunol. 2022 Jul 7;13:897873. doi: 10.3389/fimmu.2022.897873 (PMC9301999; doi:10.3389/fimmu.2022.897873)
Supplement: Supplementary file 2 [file Table_1.xlsx]

## Sheet: Suppl. Table 1
Supplementary Table 1. Lipids identified in the elution of SortA-H-2Kb or SortA-CD1d or SortA-TD-CD1d
Lipid [pmol] /protein [pmol] from four experiments
	H-2Kb_1	H-2Kb_2	H-2Kb_3	H-2Kb_4	CD1d_1	CD1d_2	CD1d_3	CD1d_4	TD-CD1d_1	TD-CD1d_2	TD-CD1d_3	TD-CD1d_4
CE 14:0	0	0	0	0.00107618	0	0	0	0.00104855	0	0	0	0.00255013
CE 16:1	0	0	0	0	0	0	0	0.00633494	0	0	0	0
CE 17:1	0	0	0	0.00176511	0	0	0	0.00350106	0	0	0	0
CE 18:1	0	0.0132131	0	0.0104687	0	0.0059832	0	0.0136108	0	0.00605066	0	0.00912331
CE 20:0	0	0	0	0	0	0	0	0.000244001	0	0	0	0.00203168
CE 20:1	0	0.000721106	0.00107083	0.000368881	0	0.000378021	0.000116634	0.000500736	0	0	0	0.000365814
CE 20:2	0	0	0	0.000258471	0	0	0	0.000996729	0	0	0	0.00036743
CE 20:3	0	0.000342802	0	0	0	0.000168089	0	0.000596918	0	0	0	0
CE 20:4	0	0	0.000942209	0	0	0	0.000243868	0	0	0	0.00017071	0
Cer 33:1:2	0	0	0	0	0	0	0	0.00183681	0	0	0	0
Cer 34:1:2	0	0.000712738	0.002765	0	0	0.000724252	0.000794304	0.00175894	0	0.00120188	0	0
Cer 35:1:2	0	0	0	0	0	0	0	0.00149321	0	0	0	0
Cer 39:2:2	0	0	0	0	0	0	0	0.000190573	0	0	0	0
Cer 41:2:2	6.17826e-05	0	0.000123751	0	0.000139088	0.000146944	0.000270171	0.000286979	0.000137411	0.000168718	0.00014059	0.000154016
Cer 42:1:2	0	0	0	0	0	0.00123711	0.0014219	0.00182351	0	0.00150143	0	0.00140091
Cer 42:2:2	0.000568222	0.000394458	0.00190574	0.000674919	0.00180354	0.00250826	0.00404016	0.00356808	0.0022912	0.00281151	0.00235512	0.00246547
Cer 42:3:2	0.000196346	0	0.000416213	0.000159843	0.000885385	0.0011779	0.00197291	0.00163179	0.00098228	0.00123443	0.00106039	0.00103351
DG 30:0	0	0	0	0.00593406	0	0	0	0.0131689	0	0	0	0
DG 31:0	0	0	0	0	0	0	0	0.0027377	0	0	0	0
DG 32:0	0	0	0	0.00467461	0	0	0	0.0147487	0	0	0	0
DG 32:1	0	0	0	0.00231419	0	0	0	0.00881885	0	0	0	0
DG 33:1	0	0	0	0	0	0	0	0.00377932	0	0	0	0
DG 34:1	0	0	0	0	0	0	0	0.0102495	0	0	0	0.00245829
DG 34:2	0	0	0	0	0	0	0	0.00521528	0	0	0	0
DG 34:3	0	0	0	0.00365616	0	0	0	0.00800699	0	0	0	0
DG 35:1	0	0	0	0	0	0	0	0.00147527	0	0	0	0
DG 35:2	0	0	0	0	0	0	0	0.000832957	0	0	0	9.42541e-05
DG 36:1	0	0	0	0.00317848	0	0	0	0.00488236	0	0	0	0.00249505
DG 36:2	0	0	0	0	0	0	0	0.00953226	0	0	0	0.00130873
DG 36:3	0	0	0	0	0	0	0	0.00454564	0	0	0	0
DG 37:1	0	0	0	0.000179656	0	0	0	0.000360605	0	0	0	5.75616e-05
DG 37:2	0	0	0.000130523	0	0	0	0	0	0	0	0.00014446	0
DG 37:3	0	0	0	0	0	0	0	0.00179926	0	0	0	0
DG 38:2	0	0	0.000982255	0.000420838	0	0	0.000218924	0.00103949	0	0	0.000260588	0.000389411
DG 38:3	0	0	0.000432209	0.000334792	0	0	0.000133812	0.000647341	0	0	0	8.91907e-05
DG 38:6	0	0	0	0	0	0	0	0	0	0.000631299	0	0
DG 40:1	0	0	0	0	0	0	0	0.000980101	0	0	0	0
DG 40:2	0	0	0	0.000163588	0	0	0	0	0	0	0	0.000150273
DG 40:3	0	0	0	0.000423944	0	0	0	0.00086181	0	0	0	0
DG 40:5	0	0	0.00034181	0.000221796	0	0	3.33032e-05	0.000183185	0	0	4.65603e-05	0
DG 40:8	0	0	0	8.49093e-05	0	0	0	0.000531414	0	0	0	0
DG 41:5	0	0	0	0.000258569	0	0	0	0.00146524	0	0	0	0
DG 42:1	0	0	0	0	0	0	0	0.000691283	0	0	0	0
DG 42:2	0	0	0	0.000325173	0	0	0	0.00173109	0	0	0	0
HexCer 34:1:2	0	0	0	0.00613441	0	0	0	0.00334403	0	0	0	0.00268947
HexCer 34:2:2	0	0	0.00104138	0	0	0	0.000416557	0	0	0	0.000411109	0
HexCer 34:3:2	0	0	0.000281229	0	0	0	0.000376631	0	0	0	0.000560567	0
HexCer 35:2:2	0	0	0.000767482	0	0	0	0	0	0	0	0.000264824	0
HexCer 36:4:2	0.00023323	0	0	0	0.000472457	0	0	0	0	0	0	0
HexCer 42:1:2	0	0.000517815	0.00523989	0.00435343	0	0.00167379	0.00338166	0	0	0.00219903	0.000955488	0.0024069
HexCer 42:2:2	0	0	0.00286893	0.000680014	0	0.0020162	0.0055792	0.00493535	0	0.00250701	0.00243461	0.00263336
HexCer 42:3:2	0	0	0	0	0	0	0.00205665	0	0	0	0	0
HexCer 44:0:2	0	0	0.000522515	0	0	0	0.000255854	0	0	0	0.000244062	0
LPC 18:1	0	0	0.138562	0.136979	0	0.201218	0.00905822	0	0	0.349267	0.0376613	0
LPC O- 18:1	0	0.136063	0.0571275	0.0198776	0.0165031	0.060399	0.0138162	0.119932	0.0345549	0.10757	0.0430571	0.104635
LPE 18:0	0	0	0	0.0123916	0	0	0	0.0124282	0	0	0	0.012571
LPE 20:4	0.01259	0	0	0	0.00118618	0	0	0	0.00349951	0	0	0
LPG 16:2	0	0	0	0	0	0.0359078	0	0	0	0	0	0
LPG 22:1	0	0	0	0	0	0	0	0	0.0185914	0	0	0
LPG 22:2	0.0718478	0.0618005	0	0	0.00716148	0.0327481	0	0	0.0230309	0.100628	0	0
PA 30:0	0	0	0	0	0	0	0.0052012	0	0	0	0.0033243	0
PA 32:0	0	0	0	0.0120257	0	0	0	0.0194523	0	0	0	0
PA 32:1	0.00538405	0	0	0.0128868	0.00618406	0	0	0.0424767	0	0	0	0.00461244
PA 33:2	0	0	0	0	0	0	0	0	0	0	0.00535228	0
PA 34:0	0	0	0	0	0	0	0.0329369	0.0199045	0	0	0	0
PA 34:1	0	0	0	0.00575	0	0	0	0.0130865	0	0	0	0.0016773
PA 34:2	0	0	0	0	0	0	0	0	0	0	0.0100634	0
PC 30:0	0.00114312	0	0	0	0.000237478	0	0	0	0.000538599	0	0	0
PC 32:0	0	0	0	0.00459342	0	0	0	0.00372676	0	0	0	0.00114493
PC 32:1	0.0381973	0.0144624	0.122856	0.0735994	0.0219937	0.0175826	0.0298412	0.084226	0.014216	0.0405785	0.0154446	0.0280969
PC 34:1	0.10913	0	0.527164	0.13484	0.0446809	0	0.102413	0.184854	0.0436744	0	0.0618899	0.123879
PC 34:2	0.0241939	0.0098079	0.0951796	0.0201625	0.0138849	0.0151601	0.0263438	0.039344	0	0.0351851	0.0138164	0.026032
PC 34:3	0.00240612	0	0	0	0.00134432	0	0	0	0.0013264	0	0	0
PC 34:4	0	0.00107047	0	0	0	0.000884109	0	0	0	0.0022624	0	0
PC 36:2	0	0.00666073	0.188127	0.0441328	0	0.0269501	0.0486417	0.0854001	0	0.0550525	0.0305713	0.0552161
PC 36:3	0.00846622	0.00325978	0.0246125	0.00430602	0.00440337	0.00590471	0.0112591	0.010136	0	0.0153283	0.0055685	0.0090126
PC 36:4	0	0.00694411	0.0432247	0.00893725	0	0.00733828	0.0111179	0.0159949	0	0.0213206	0.00612226	0.0123049
PC 36:5	0	0.00174471	0.00810931	0	0	0.00233859	0.00367514	0.00187982	0	0.00566981	0.00198639	0.00288998
PC 36:6	0	0	0	0.00152881	0	0	0	0.00287988	0	0	0	0.00201636
PC 38:2	0.00408512	0.00166405	0.0178642	0.00399292	0.00242203	0.00405444	0.00692033	0.00986192	0.0021482	0.00736815	0.00446434	0.00528202
PC 38:3	0.00293445	0.00159047	0.0178165	0	0.00193749	0.00277052	0.0045962	0	0.00142529	0.00544108	0.00385066	0
PC 38:4	0.00911096	0.00389522	0.0180451	0.00537883	0.00371447	0.00611743	0.00883268	0.00628351	0.00503145	0.0177512	0.00496583	0.0075058
PC 38:5	0.00406772	0	0.00752485	0	0.0109474	0.0094347	0.0128218	0.0163951	0	0.0220594	0.00641626	0.012829
PC 38:7	0.00140521	0.000907762	0.00258782	0.000331502	0.00249845	0.0019217	0.00274166	0.00315134	0.00150529	0.00283696	0.00113895	0.00247071
PC 40:1	0	0	0.00548659	0	0.0016664	0.00312746	0.00782214	0.00634426	0	0	0.00293153	0.00435497
PC 40:2	0.00060805	0.000259521	0.00373748	0.000255015	0.00178386	0.00384329	0.00889566	0.00512512	0.0011596	0.00439539	0.00335798	0.00433568
PC 40:4	0.000612105	0	0	0	0.00069517	0	0	0	0.000631445	0	0	0
PC 40:5	0.00199668	0.000954088	0.0052369	0	0.00262415	0.00418694	0.00856562	0.00475216	0.00202948	0.00709699	0.00331945	0.00371741
PC 40:6	0.0040519	0.000936903	0.00673332	0.00164481	0.00327901	0.00393848	0.0082489	0.00468853	0.00261371	0.00880998	0.00375009	0.00498258
PC 40:7	0.00177023	0.000337754	0.00336425	0.000952113	0.00215451	0.0024092	0.00584311	0.00374976	0.00170878	0.0046278	0.00257911	0.00361613
PC 42:1	0	0.00258179	0.00522723	0.00242014	0	0.00504137	0.0103561	0.00991526	0	0.00559143	0.00581417	0.00637911
PC 42:2	0	0	0	0	0.00273905	0.00470178	0.0131052	0.00794855	0.00169218	0.00592511	0.00634302	0.00710622
PC 42:5	0	0	0	0	0	0.00185968	0	0	0	0	0	0
PC O- 30:1	0	0	0	0.00142008	0	0.000478156	0	0	0	0.000526997	0	0.000677734
PC O- 32:0	0.00021792	0	0.00450985	0.000647281	6.08866e-05	0	0.000733053	0	0.000217699	0	0	0.000412601
PC O- 32:1	0.00225851	0	0	0	0.000658413	0	0	0	0.00151255	0	0	0
PC O- 34:1	0.0080994	0	0.0806015	0.0186427	0.00515622	0.00957081	0.0163448	0.0286581	0.0055475	0.0144428	0.00793517	0.0135478
PC O- 34:2	0	0	0.0147775	0.00345287	0	0	0.0041627	0.00880797	0	0	0	0.0029183
PC O- 34:3	0	0	0.00247184	0	0	0	7.99231e-05	0	0	0	0	0
PC O- 36:1	0.00237286	0	0.0310731	0.005513	0.000993763	0.00497224	0.00764584	0.00646151	0.00309439	0.00776182	0.00417766	0.0056912
PC O- 36:2	0	0	0	0.00621016	0	0	0	0.01958	0	0	0	0.00956875
PC O- 36:3	0	0	0.00728662	0.000637765	0	0.00155577	0.00182462	0.00143691	0	0.00331381	0.000667979	0.00108309
PC O- 38:1	0.000568093	0	0.00950391	0.00144171	0.000280906	0	0.0026257	0.0114147	0.000843429	0	0.00123505	0.00216608
PC O- 38:4	0	0	0.00280016	0	0.000231882	0	0.00126611	0	0.000620731	0	0.00071826	0
PC O- 38:5	0.00195012	0	0.00985566	0.00176194	0.00136475	0	0.00401073	0.00324294	0.00160635	0	0	0.00244945
PC O- 38:6	0.0012676	0	0.00857118	0	0.00108956	0	0.00317904	0.00268366	0.000942133	0	0.00127311	0
PC O- 38:7	0	0	0	0.000154559	0	0	0	0	0	0	0	0.000428115
PC O- 40:2	0	0	0	0.00049811	0	0	0	0.00287661	0	0	0	0.000559704
PC O- 40:4	0	0	0	0	0	0.000445985	0.00148126	0	0	0.000881287	0.000381187	0
PC O- 40:6	0.00114415	0.000770348	0.0089146	0	0.00058171	0.00213959	0.00380563	0	0.00118837	0.00391502	0	0
PC O- 40:7	0.000563114	0	0.00345861	0	0.000328238	0.00150645	0.00233292	0	0.000704843	0.00201544	0.000893274	0
PC O- 40:8	0	0	0	0	0	0.00241788	0	0	0	0.00385607	0	0
PC O- 42:2	0	0	0	0.000127618	0	0	0	0.00254117	0	0	0	0.000324438
PC O- 42:5	0.000587779	0	0	0	0.000253547	0	0	0	0.000280828	0	0	0
PC O- 42:6	0	0	0	0	0	0.00036823	0	0	0	0	0	0
PE 30:0	0	0	0	0	0	0	0	0	0	0.000307798	0	0
PE 32:2	0	0.000150004	0	0	0	0.000141052	0	0.000405448	0	0.000304371	0	0.000102872
PE 34:1	0.00335447	0.000972675	0.0084026	0	0.000585915	0.000844075	0.00097627	0	0.000591034	0.00184972	0.00101266	0
PE 34:2	0.00112339	0	0	0.00101636	0.000202351	0	0	0.001387	0.000307519	0	0	0.0010548
PE 34:3	0	0	0.000370682	0.000112706	0	0	0.000123108	0	0	0	0.000101614	0.000164999
PE 35:2	0	0.000211038	0.00100623	0	0	0.00028057	0.000306514	0	0	0.000564742	0.000292358	0
PE 36:1	0.00769656	0.00162111	0.0364921	0.0116349	0.00124084	0.00198371	0.00248886	0.00953422	0.00123003	0.00449892	0.00238521	0.00803621
PE 36:2	0.00799026	0.00246125	0.0233599	0.0084763	0.00194254	0.00244747	0.00305848	0.0123512	0	0.00520345	0.00300258	0.00951109
PE 36:3	0	0	0.00334269	0.00143828	0	0	0.00042813	0.00248034	0	0	0.000544553	0.00137278
PE 36:4	0	0	0.0019401	0.00104917	0	0	0.000175172	0.0012116	0	0	0.000189426	0.000841567
PE 37:2	0	6.65344e-05	0	0	0	5.01997e-05	0	0	0	0	0	0
PE 37:4	0.000119251	3.42656e-05	0	5.44032e-05	1.83058e-05	5.77725e-05	0	0	5.32976e-05	0.000127632	0	0.000133325
PE 38:1	0	5.60979e-06	0.000370658	0.000103965	0	4.16227e-05	0	0.0010172	0	0.000133152	6.05522e-06	0.000134491
PE 38:2	0.00109364	0	0	0	0.000197043	0	0	0.00231704	0.000131577	0	0	0
PE 38:3	0	0	0.00217554	0	0	0	0.000299525	0.0051121	0	0	0	0
PE 38:4	0.00766523	0	0.0147225	0.00651157	0.00154877	0.00200519	0.00265571	0.00782239	0.00187051	0.00596195	0.00268357	0.00678613
PE 38:5	0.00345215	0.00105326	0.00575967	0.00192043	0.000806645	0.00104808	0.00125674	0.00315015	0.00076837	0.00241323	0.00126509	0.00297754
PE 38:6	0.00120701	0.000221298	0	0.000511683	0.000266213	0.000325022	0	0.000839051	0.000191626	0.000796374	0	0.000940371
PE 39:3	0	0.000399086	0	0.000364549	0	0.000226219	0	0.00106595	0	0.000157464	0	0.00030629
PE 40:1	3.16348e-05	0	9.06866e-05	0	9.11992e-08	6.89751e-05	8.24293e-05	0	1.78455e-05	0	1.10769e-06	0
PE 40:2	0.000455796	0	0	0	0.000215771	0	0	0	0	0	0	0
PE 40:4	0	0	0.000647314	0.00057229	0	0	0.000430694	0.000890678	0	0	0.000286656	0.000591155
PE 40:5	0.00240416	0.000731719	0.00424432	0.00185132	0.00109306	0.0015247	0.0019331	0.00383559	0.000954558	0.00330565	0.00159839	0.00379818
PE 40:6	0.00477842	0.001346	0.00724338	0.00346375	0.00162739	0.00204834	0.00216066	0.00581312	0.00142775	0.00510545	0.00223646	0.00595873
PE 40:7	0.00190454	0.000586877	0.00222885	0.0010463	0.000696164	0.000750049	0.000991451	0.00245854	0.000446367	0.00179083	0.000727776	0.00233252
PE 42:2	0.000113135	0	0	0	0.000116738	0	0	0.00126116	0	0	0	0
PE 42:7	0	0	0.000433631	0.000122781	0	0	0.000170633	0.000210166	0	0	0.000154362	0.000788142
PE O- 34:0	0	0	0	0.000864686	0	0	0	0.0020076	0	0	0	0
PE O- 34:2	0.00359103	0.00141241	0.0140672	0.00512126	0.00063529	0.000997811	0.00105798	0.00471252	0.000477732	0.00132306	0.000819648	0.003299
PE O- 34:3	0	0	0	0.000543626	0	0	0	0.00117253	0	0	0	0.000210717
PE O- 36:2	0.00355949	0.00135255	0.0160977	0.00616223	0.000982299	0.00161973	0.00173902	0.00769455	0.000978419	0.00321836	0.00154189	0.00548235
PE O- 36:3	0.00371669	0.00109617	0.010437	0.00338982	0.000769885	0.00093372	0.00106857	0.00655284	0.000578211	0.00198024	0.000877657	0.00379267
PE O- 36:4	0.000246979	0	0	0.000193809	2.93293e-05	0	0	0.00022096	8.97169e-05	0	0	0.000428556
PE O- 36:6	0.000186547	3.59469e-05	0	0.00265686	0.000381732	5.89203e-05	0	0.00501982	1.77545e-05	9.31538e-06	0	0.00011514
PE O- 38:2	0.000544544	0	0.0034062	0.00124804	0.000228023	0	0.000224018	0.00181075	0.000311546	0	0.000550471	0.00128388
PE O- 38:3	0.00105476	0.000268564	0.00255277	0.00061917	0.000171041	0.000295388	0.000318272	0.00161356	0.000194696	0.000639334	0.000401686	0.00101942
PE O- 38:4	0.000128279	0	0	0.000194654	2.27992e-05	0	0	0.000422206	2.9934e-05	0	0	0.00030376
PE O- 38:5	0.00262882	0	0	0.00234274	0.000825398	0	0	0.00399552	0.000812811	0	0	0.00288754
PE O- 38:6	0.00368173	0.00116918	0.00630788	0.00283718	0.00106559	0.00148798	0.00171474	0.0051743	0.000873722	0.00304882	0.00125805	0.00334584
PE O- 38:7	0.00213217	0.00076949	0.00550798	0.00255211	0.000720133	0.0011693	0.00137085	0.00349396	0.000620021	0.00197999	0.000848676	0.00215663
PE O- 40:3	0	0	0	0	0	0	0	0.000753089	0	0	0	0.000469157
PE O- 40:4	0	0	0	0.000790308	0	0	0	0.00148015	0	0	0	0
PE O- 40:7	0.00341065	0	0	0.00305115	0.00114557	0	0	0.00617732	0.00119904	0	0	0.00375024
PE O- 40:8	0	0	0.00273057	0.001254	0	0	0.000957718	0.00289836	0	0	0.000663653	0.00165749
PE O- 42:3	0	0	0	0	0	0	0	0	0	0	0	0.000207375
PG 32:1	0	0	0.000314133	0	0	0	0.000181072	0	0	0	0.000106853	0
PG 34:1	0	0	0.00394303	0	0	0.000327918	0.000424418	0.000612158	0	0.00020989	0	0.000470742
PG 34:2	0	0	0	0	0	9.16015e-05	0	0	0	0	0	0
PG 34:2	0	0	0.00101638	0	0	0	2.69572e-05	0	0	0	6.89662e-05	0
PG 35:1	0	6.67577e-05	0	0.000206029	0	7.86704e-05	0	0.000521078	0	0.000134054	0	0.000180715
PG 36:1	0.000110444	0.000733537	0.00852272	0	4.61613e-05	0.001829	0.0018571	0	0.000167023	0.00406107	0.00158556	0
PG 36:2	0.00129695	0	0.00304014	0.000819792	0.000882528	0	0.000739735	0.00315703	0.000722595	0	0.000871811	0.00189965
PG 36:3	0	0	0.00188431	0	0	0	0.000648909	0	0	0	0.000551733	0
PG 42:8	0	0	0.000987671	0.000790168	0	0	0.000366498	0.000621107	0	0	0	8.36792e-05
PI 33:1	0	0	0.0219413	0	0	0	0.0153664	0	0	0	0.00532526	0
PI 34:1	0	0	0.00557149	0.00567593	0	0	0.00763094	0.0096969	0	0	0	0.000601609
PI 34:2	0	0	0.0107883	0	0	0	0.000654585	0	0	0	0.00094965	0
PI 35:1	0	0	0	0.00317147	0	0	0	0.00798885	0	0	0	0.00066206
PI 36:1	0	0	0	0.0231058	0	0	0	0.0456745	0	0	0	0.0154553
PI 36:3	0	0	0.0453402	0.0166526	0	0	0.0566233	0.0146193	0	0	0	0.0366794
PI 37:1	0	0	0.00638441	0.00394448	0	0	0.00620495	0.00746118	0	0	0.00123431	0.00268799
PI 38:1	0	0	0	0.0170122	0	0	0	0.0350042	0	0	0	0.0142979
PI 39:5	0	0	0	0.00162877	0	0	0	0.00426048	0	0	0	0.00261833
PI 42:2	0	0	0	0.0584713	0	0	0	0.100231	0	0	0	0.0117833
PI 42:3	0	0	0.00796488	0.0015611	0	0	0.00565759	0.0070439	0	0	0	0
SM 34:1:2	0	0	0.100169	0	0	0	0.0306954	0	0	0	0.0167383	0
SM 35:1:2	0	0	0	0.0429142	0	0	0	0.0829639	0	0	0	0
SM 40:1:2	0	0	0	0.00206993	0	0	0	0.00894934	0	0	0	0.00175892
SM 41:2:2	0	0	0	0	0	0.00335526	0.0146597	0	0	0.00491331	0.00421988	0
SM 42:1:2	0	0	0	0	0	0.000648336	0	0	0	0.00278764	0	0.00217788
SM 42:2:2	0.00441444	0	0	0	0.0642879	0.0929028	0.236275	0.165697	0.0394601	0.137473	0.138079	0.142531
SM 43:1:2	0	0	0	0.00262553	0	0	0	0.00620062	0	0	0	0
SM 43:2:2	0	0	0	0	0	0	0	0	0	0	0	0.00210826
TG 48:1	0	0	0	0	0	0	0	0.00528086	0	0	0	0
TG 48:6	0	0	0	0	0	0	0	0	0	0	0	5.04861e-05
TG 50:1	0	0	0	0	0	0	0	0.00319206	0	0	0	0
TG 50:2	0	0	0	0	0	0	0	0.00672934	0	0	0	0
TG 50:5	0	0	0	0.000377833	0	0	0	0.000871668	0	0	0	0
TG 51:0	0	0	0	0.0004133	0	0	0	0	0	0	0	0.00047344
TG 52:2	0	0	0	0	0	0	0	0.00885248	0	0	0	0
TG 52:3	0	0	0	0	0	0	0	0.00599837	0	0	0	0
TG 52:4	0	0	0	0	0	0	0	0.00275018	0	0	0	0
TG 53:1	0	0	0	0	0	0	0	0.00054775	0	0	0	0
TG 53:3	0	0	0	0.000460553	0	0	0	0.00158937	0	0	0	0.000311955
TG 54:3	0	0	0	0	0	0	0	0.0109684	0	0	0	0
TG 54:4	0	0	0	0	0	0	0	0.00487415	0	0	0	0
TG 54:5	0	0	0	0	0	0	0	0.0021946	0	0	0	0
TG 54:7	0	0	0	0	0	0	0	0.000553853	0	0	0	0
TG 60:3	0	0	0	0	0	0	0	0.000214626	0	0	0	4.16151e-05
					*inf.: infinite value due to "0" in H-2Kb
Mean	H-2Kb	CD1d	TD-CD1d		Fold Change	CD1d/H-2Kb	TD-CD1d/H-2Kb
CE 14:0	0.000269044	0.000262137	0.000637532		CE 14:0	0.974328	2.36962
CE 16:1	0	0.00158374	0		CE 16:1	inf.	inf.
CE 17:1	0.000441278	0.000875266	0		CE 17:1	1.98348	0
CE 18:1	0.00592045	0.00489849	0.00379349		CE 18:1	0.827385	0.640744
CE 20:0	0	6.10002e-05	0.000507919		CE 20:0	inf.	inf.
CE 20:1	0.000540204	0.000248848	9.14536e-05		CE 20:1	0.460655	0.169294
CE 20:2	6.46178e-05	0.000249182	9.18575e-05		CE 20:2	3.85625	1.42155
CE 20:3	8.57004e-05	0.000191252	0		CE 20:3	2.23163	0
CE 20:4	0.000235552	6.09669e-05	4.26776e-05		CE 20:4	0.258825	0.181181
Cer 33:1:2	0	0.000459203	0		Cer 33:1:2	inf.	inf.
Cer 34:1:2	0.000869435	0.000819374	0.000300471		Cer 34:1:2	0.942422	0.345593
Cer 35:1:2	0	0.000373303	0		Cer 35:1:2	inf.	inf.
Cer 39:2:2	0	4.76431e-05	0		Cer 39:2:2	inf.	inf.
Cer 41:2:2	4.63834e-05	0.000210795	0.000150184		Cer 41:2:2	4.54463	3.23787
Cer 42:1:2	0	0.00112063	0.000725584		Cer 42:1:2	inf.	inf.
Cer 42:2:2	0.000885836	0.00298001	0.00248082		Cer 42:2:2	3.36407	2.80054
Cer 42:3:2	0.000193101	0.001417	0.00107765		Cer 42:3:2	7.33814	5.58078
DG 30:0	0.00148352	0.00329222	0		DG 30:0	2.2192	0
DG 31:0	0	0.000684425	0		DG 31:0	inf.	inf.
DG 32:0	0.00116865	0.00368719	0		DG 32:0	3.15508	0
DG 32:1	0.000578548	0.00220471	0		DG 32:1	3.81077	0
DG 33:1	0	0.00094483	0		DG 33:1	inf.	inf.
DG 34:1	0	0.00256237	0.000614572		DG 34:1	inf.	inf.
DG 34:2	0	0.00130382	0		DG 34:2	inf.	inf.
DG 34:3	0.00091404	0.00200175	0		DG 34:3	2.19	0
DG 35:1	0	0.000368817	0		DG 35:1	inf.	inf.
DG 35:2	0	0.000208239	2.35635e-05		DG 35:2	inf.	inf.
DG 36:1	0.000794621	0.00122059	0.000623761		DG 36:1	1.53607	0.78498
DG 36:2	0	0.00238306	0.000327182		DG 36:2	inf.	inf.
DG 36:3	0	0.00113641	0		DG 36:3	inf.	inf.
DG 37:1	4.49139e-05	9.01513e-05	1.43904e-05		DG 37:1	2.0072	0.3204
DG 37:2	3.26306e-05	0	3.61151e-05		DG 37:2	0	1.10679
DG 37:3	0	0.000449815	0		DG 37:3	inf.	inf.
DG 38:2	0.000350773	0.000314604	0.0001625		DG 38:2	0.896887	0.463261
DG 38:3	0.00019175	0.000195288	2.22977e-05		DG 38:3	1.01845	0.116285
DG 38:6	0	0	0.000157825		DG 38:6	inf.	inf.
DG 40:1	0	0.000245025	0		DG 40:1	inf.	inf.
DG 40:2	4.08969e-05	0	3.75683e-05		DG 40:2	0	0.918609
DG 40:3	0.000105986	0.000215453	0		DG 40:3	2.03284	0
DG 40:5	0.000140902	5.41222e-05	1.16401e-05		DG 40:5	0.384113	0.0826114
DG 40:8	2.12273e-05	0.000132853	0		DG 40:8	6.25861	0
DG 41:5	6.46423e-05	0.000366309	0		DG 41:5	5.6667	0
DG 42:1	0	0.000172821	0		DG 42:1	inf.	inf.
DG 42:2	8.12934e-05	0.000432774	0		DG 42:2	5.3236	0
HexCer 34:1:2	0.0015336	0.000836009	0.000672368		HexCer 34:1:2	0.545127	0.438424
HexCer 34:2:2	0.000260344	0.000104139	0.000102777		HexCer 34:2:2	0.400006	0.394774
HexCer 34:3:2	7.03072e-05	9.41578e-05	0.000140142		HexCer 34:3:2	1.33923	1.99328
HexCer 35:2:2	0.000191871	0	6.62059e-05		HexCer 35:2:2	0	0.345055
HexCer 36:4:2	5.83075e-05	0.000118114	0		HexCer 36:4:2	2.02571	0
HexCer 42:1:2	0.00252778	0.00126386	0.00139035		HexCer 42:1:2	0.499989	0.55003
HexCer 42:2:2	0.000887236	0.00313269	0.00189375		HexCer 42:2:2	3.53084	2.13443
HexCer 42:3:2	0	0.000514163	0		HexCer 42:3:2	inf.	inf.
HexCer 44:0:2	0.000130629	6.39634e-05	6.10154e-05		HexCer 44:0:2	0.489659	0.467091
LPC 18:1	0.0688853	0.0525691	0.096732		LPC 18:1	0.763139	1.40425
LPC O- 18:1	0.0532669	0.0526626	0.0724544		LPC O- 18:1	0.988654	1.36021
LPE 18:0	0.0030979	0.00310704	0.00314276		LPE 18:0	1.00295	1.01448
LPE 20:4	0.00314749	0.000296545	0.000874878		LPE 20:4	0.0942163	0.27796
LPG 16:2	0	0.00897696	0		LPG 16:2	inf.	inf.
LPG 22:1	0	0	0.00464784		LPG 22:1	inf.	inf.
LPG 22:2	0.0334121	0.0099774	0.0309147		LPG 22:2	0.298617	0.925255
PA 30:0	0	0.0013003	0.000831076		PA 30:0	inf.	inf.
PA 32:0	0.00300642	0.00486309	0		PA 32:0	1.61757	0
PA 32:1	0.00456771	0.0121652	0.00115311		PA 32:1	2.6633	0.252448
PA 33:2	0	0	0.00133807		PA 33:2	inf.	inf.
PA 34:0	0	0.0132104	0		PA 34:0	inf.	inf.
PA 34:1	0.0014375	0.00327162	0.000419325		PA 34:1	2.27591	0.291704
PA 34:2	0	0	0.00251585		PA 34:2	inf.	inf.
PC 30:0	0.000285781	5.93695e-05	0.00013465		PC 30:0	0.207745	0.471164
PC 32:0	0.00114835	0.00093169	0.000286232		PC 32:0	0.811326	0.249254
PC 32:1	0.0622788	0.0384109	0.024584		PC 32:1	0.616757	0.394741
PC 34:1	0.192783	0.0829872	0.0573608		PC 34:1	0.430468	0.29754
PC 34:2	0.037336	0.0236832	0.0187584		PC 34:2	0.634326	0.502421
PC 34:3	0.000601531	0.000336079	0.0003316		PC 34:3	0.558706	0.55126
PC 34:4	0.000267617	0.000221027	0.000565599		PC 34:4	0.825908	2.11346
PC 36:2	0.0597302	0.040248	0.03521		PC 36:2	0.67383	0.589483
PC 36:3	0.0101611	0.00792578	0.00747735		PC 36:3	0.780011	0.735879
PC 36:4	0.0147765	0.00861277	0.00993693		PC 36:4	0.582869	0.672482
PC 36:5	0.00246351	0.00197339	0.00263654		PC 36:5	0.801049	1.07024
PC 36:6	0.000382203	0.00071997	0.00050409		PC 36:6	1.88374	1.31891
PC 38:2	0.00690157	0.00581468	0.00481568		PC 38:2	0.842516	0.697766
PC 38:3	0.00558535	0.00232605	0.00267926		PC 38:3	0.416456	0.479693
PC 38:4	0.00910754	0.00623702	0.00881358		PC 38:4	0.68482	0.967723
PC 38:5	0.00289814	0.0123997	0.0103262		PC 38:5	4.27852	3.56303
PC 38:7	0.00130807	0.00257829	0.00198798		PC 38:7	1.97106	1.51978
PC 40:1	0.00137165	0.00474007	0.00182163		PC 40:1	3.45575	1.32806
PC 40:2	0.00121502	0.00491198	0.00331216		PC 40:2	4.04273	2.72602
PC 40:4	0.000153026	0.000173792	0.000157861		PC 40:4	1.1357	1.0316
PC 40:5	0.00204692	0.00503222	0.00404083		PC 40:5	2.45844	1.9741
PC 40:6	0.00334173	0.00503873	0.00503909		PC 40:6	1.50782	1.50793
PC 40:7	0.00160609	0.00353914	0.00313295		PC 40:7	2.20358	1.95068
PC 42:1	0.00255729	0.00632818	0.00444618		PC 42:1	2.47456	1.73863
PC 42:2	0	0.00712365	0.00526663		PC 42:2	inf.	inf.
PC 42:5	0	0.00046492	0		PC 42:5	inf.	inf.
PC O- 30:1	0.000355019	0.000119539	0.000301183		PC O- 30:1	0.336712	0.848357
PC O- 32:0	0.00134376	0.000198485	0.000157575		PC O- 32:0	0.147708	0.117264
PC O- 32:1	0.000564628	0.000164603	0.000378137		PC O- 32:1	0.291525	0.66971
PC O- 34:1	0.0268359	0.0149325	0.0103683		PC O- 34:1	0.556437	0.38636
PC O- 34:2	0.00455758	0.00324267	0.000729574		PC O- 34:2	0.711489	0.160079
PC O- 34:3	0.000617961	1.99808e-05	0		PC O- 34:3	0.0323334	0
PC O- 36:1	0.00973973	0.00501834	0.00518127		PC O- 36:1	0.515244	0.531972
PC O- 36:2	0.00155254	0.004895	0.00239219		PC O- 36:2	3.1529	1.54082
PC O- 36:3	0.0019811	0.00120433	0.00126622		PC O- 36:3	0.607909	0.63915
PC O- 38:1	0.00287843	0.00358034	0.00106114		PC O- 38:1	1.24385	0.368653
PC O- 38:4	0.000700041	0.000374498	0.000334748		PC O- 38:4	0.534966	0.478183
PC O- 38:5	0.00339193	0.0021546	0.00101395		PC O- 38:5	0.635215	0.29893
PC O- 38:6	0.0024597	0.00173807	0.00055381		PC O- 38:6	0.706619	0.225154
PC O- 38:7	3.86397e-05	0	0.000107029		PC O- 38:7	0	2.76991
PC O- 40:2	0.000124528	0.000719152	0.000139926		PC O- 40:2	5.77504	1.12365
PC O- 40:4	0	0.000481811	0.000315618		PC O- 40:4	inf.	inf.
PC O- 40:6	0.00270727	0.00163173	0.00127585		PC O- 40:6	0.602722	0.471267
PC O- 40:7	0.00100543	0.0010419	0.000903388		PC O- 40:7	1.03627	0.898509
PC O- 40:8	0	0.00060447	0.000964017		PC O- 40:8	inf.	inf.
PC O- 42:2	3.19046e-05	0.000635291	8.11096e-05		PC O- 42:2	19.9122	2.54226
PC O- 42:5	0.000146945	6.33868e-05	7.0207e-05		PC O- 42:5	0.431365	0.477778
PC O- 42:6	0	9.20575e-05	0		PC O- 42:6	inf.	inf.
PE 30:0	0	0	7.69496e-05		PE 30:0	inf.	inf.
PE 32:2	3.75009e-05	0.000136625	0.000101811		PE 32:2	3.64325	2.71489
PE 34:1	0.00318244	0.000601565	0.000863354		PE 34:1	0.189027	0.271287
PE 34:2	0.000534939	0.000397338	0.000340581		PE 34:2	0.742772	0.636672
PE 34:3	0.000120847	3.0777e-05	6.66533e-05		PE 34:3	0.254677	0.551551
PE 35:2	0.000304318	0.000146771	0.000214275		PE 35:2	0.482295	0.704116
PE 36:1	0.0143612	0.00381191	0.00403759		PE 36:1	0.265432	0.281147
PE 36:2	0.0105719	0.00494991	0.00442928		PE 36:2	0.468213	0.418966
PE 36:3	0.00119524	0.000727118	0.000479332		PE 36:3	0.608344	0.401034
PE 36:4	0.000747316	0.000346692	0.000257748		PE 36:4	0.463916	0.344898
PE 37:2	1.66336e-05	1.25499e-05	0		PE 37:2	0.754493	0
PE 37:4	5.19799e-05	1.90196e-05	7.85637e-05		PE 37:4	0.365902	1.51142
PE 38:1	0.000120058	0.000264705	6.84247e-05		PE 38:1	2.20481	0.56993
PE 38:2	0.000273409	0.000628521	3.28942e-05		PE 38:2	2.29883	0.120312
PE 38:3	0.000543886	0.00135291	0		PE 38:3	2.48748	0
PE 38:4	0.00722483	0.00350802	0.00432554		PE 38:4	0.48555	0.598705
PE 38:5	0.00304637	0.00156541	0.00185606		PE 38:5	0.513859	0.609268
PE 38:6	0.000484997	0.000357571	0.000482093		PE 38:6	0.737265	0.994012
PE 39:3	0.000190909	0.000323042	0.000115939		PE 39:3	1.69213	0.607299
PE 40:1	3.05804e-05	3.78739e-05	4.7383e-06		PE 40:1	1.2385	0.154946
PE 40:2	0.000113949	5.39427e-05	0		PE 40:2	0.473394	0
PE 40:4	0.000304901	0.000330343	0.000219453		PE 40:4	1.08344	0.719751
PE 40:5	0.00230788	0.00209661	0.00241419		PE 40:5	0.908458	1.04607
PE 40:6	0.00420789	0.00291238	0.0036821		PE 40:6	0.692123	0.875046
PE 40:7	0.00144164	0.00122405	0.00132437		PE 40:7	0.849066	0.918656
PE 42:2	2.82837e-05	0.000344475	0		PE 42:2	12.1793	0
PE 42:7	0.000139103	9.51998e-05	0.000235626		PE 42:7	0.684383	1.69389
PE O- 34:0	0.000216171	0.000501901	0		PE O- 34:0	2.32177	0
PE O- 34:2	0.00604797	0.0018509	0.00147986		PE O- 34:2	0.306036	0.244687
PE O- 34:3	0.000135907	0.000293133	5.26792e-05		PE O- 34:3	2.15687	0.387613
PE O- 36:2	0.006793	0.0030089	0.00280525		PE O- 36:2	0.442941	0.412962
PE O- 36:3	0.00465993	0.00233125	0.00180719		PE O- 36:3	0.500277	0.387816
PE O- 36:4	0.000110197	6.25724e-05	0.000129568		PE O- 36:4	0.567823	1.17579
PE O- 36:6	0.000719837	0.00136512	3.55525e-05		PE O- 36:6	1.89643	0.0493896
PE O- 38:2	0.0012997	0.000565698	0.000536474		PE O- 38:2	0.435254	0.412769
PE O- 38:3	0.00112382	0.000599565	0.000563784		PE O- 38:3	0.533508	0.501669
PE O- 38:4	8.07334e-05	0.000111251	8.34234e-05		PE O- 38:4	1.37801	1.03332
PE O- 38:5	0.00124289	0.00120523	0.000925088		PE O- 38:5	0.9697	0.744305
PE O- 38:6	0.00349899	0.00236065	0.00213161		PE O- 38:6	0.674666	0.609207
PE O- 38:7	0.00274044	0.00168856	0.00140133		PE O- 38:7	0.616165	0.511352
PE O- 40:3	0	0.000188272	0.000117289		PE O- 40:3	inf.	inf.
PE O- 40:4	0.000197577	0.000370038	0		PE O- 40:4	1.87288	0
PE O- 40:7	0.00161545	0.00183072	0.00123732		PE O- 40:7	1.13326	0.765931
PE O- 40:8	0.000996142	0.000964018	0.000580285		PE O- 40:8	0.967752	0.582532
PE O- 42:3	0	0	5.18437e-05		PE O- 42:3	inf.	inf.
PG 32:1	7.85333e-05	4.52681e-05	2.67133e-05		PG 32:1	0.576419	0.340152
PG 34:1	0.000985758	0.000341123	0.000170158		PG 34:1	0.346052	0.172616
PG 34:2	0	2.29004e-05	0		PG 34:2	inf.	inf.
PG 34:2	0.000254095	6.73931e-06	1.72415e-05		PG 34:2	0.0265228	0.0678547
PG 35:1	6.81967e-05	0.000149937	7.86923e-05		PG 35:1	2.1986	1.1539
PG 36:1	0.00234167	0.000933066	0.00145341		PG 36:1	0.398461	0.620672
PG 36:2	0.00128922	0.00119482	0.000873513		PG 36:2	0.92678	0.677552
PG 36:3	0.000471078	0.000162227	0.000137933		PG 36:3	0.344374	0.292803
PG 42:8	0.00044446	0.000246901	2.09198e-05		PG 42:8	0.555509	0.0470679
PI 33:1	0.00548534	0.0038416	0.00133131		PI 33:1	0.70034	0.242704
PI 34:1	0.00281186	0.00433196	0.000150402		PI 34:1	1.54061	0.0534886
PI 34:2	0.00269707	0.000163646	0.000237413		PI 34:2	0.0606755	0.0880259
PI 35:1	0.000792867	0.00199721	0.000165515		PI 35:1	2.51898	0.208755
PI 36:1	0.00577645	0.0114186	0.00386383		PI 36:1	1.97676	0.668894
PI 36:3	0.0154982	0.0178106	0.00916985		PI 36:3	1.14921	0.591671
PI 37:1	0.00258222	0.00341653	0.000980576		PI 37:1	1.3231	0.379741
PI 38:1	0.00425305	0.00875104	0.00357448		PI 38:1	2.05759	0.84045
PI 39:5	0.000407193	0.00106512	0.000654583		PI 39:5	2.61576	1.60755
PI 42:2	0.0146178	0.0250579	0.00294583		PI 42:2	1.7142	0.201523
PI 42:3	0.00238149	0.00317537	0		PI 42:3	1.33335	0
SM 34:1:2	0.0250424	0.00767385	0.00418458		SM 34:1:2	0.306435	0.1671
SM 35:1:2	0.0107285	0.020741	0		SM 35:1:2	1.93325	0
SM 40:1:2	0.000517482	0.00223733	0.00043973		SM 40:1:2	4.3235	0.849749
SM 41:2:2	0	0.00450373	0.0022833		SM 41:2:2	inf.	inf.
SM 42:1:2	0	0.000162084	0.00124138		SM 42:1:2	inf.	inf.
SM 42:2:2	0.00110361	0.139791	0.114386		SM 42:2:2	126.667	103.647
SM 43:1:2	0.000656383	0.00155015	0		SM 43:1:2	2.36166	0
SM 43:2:2	0	0	0.000527065		SM 43:2:2	inf.	inf.
TG 48:1	0	0.00132021	0		TG 48:1	inf.	inf.
TG 48:6	0	0	1.26215e-05		TG 48:6	inf.	inf.
TG 50:1	0	0.000798016	0		TG 50:1	inf.	inf.
TG 50:2	0	0.00168234	0		TG 50:2	inf.	inf.
TG 50:5	9.44583e-05	0.000217917	0		TG 50:5	2.30702	0
TG 51:0	0.000103325	0	0.00011836		TG 51:0	0	1.14551
TG 52:2	0	0.00221312	0		TG 52:2	inf.	inf.
TG 52:3	0	0.00149959	0		TG 52:3	inf.	inf.
TG 52:4	0	0.000687544	0		TG 52:4	inf.	inf.
TG 53:1	0	0.000136938	0		TG 53:1	inf.	inf.
TG 53:3	0.000115138	0.000397342	7.79888e-05		TG 53:3	3.451	0.677349
TG 54:3	0	0.00274209	0		TG 54:3	inf.	inf.
TG 54:4	0	0.00121854	0		TG 54:4	inf.	inf.
TG 54:5	0	0.000548649	0		TG 54:5	inf.	inf.
TG 54:7	0	0.000138463	0		TG 54:7	inf.	inf.
TG 60:3	0	5.36566e-05	1.04038e-05		TG 60:3	inf.	inf.
