# Supplementary material for: Sortase A-Cleavable CD1d Identifies Sphingomyelins as Major Class of CD1d-Associated Lipids
Source: Front Immunol. 2022 Jul 7;13:897873. doi: 10.3389/fimmu.2022.897873 (PMC9301999; doi:10.3389/fimmu.2022.897873)
Supplement: Supplementary file 3 [file Table_2.xlsx]

## Sheet: Tabelle1
Supplementary Table 2. CD1d quantification by LC MS/MS compared to ELISA
method		run A [pmol]	run B [pmol]
LC MS/MS	MS1	68.3	41.1
CD1d peptide 1 TDSVVWLGDLQTHR	MS2	81.7	48.7
LC MS/MS	MS1	43.7	35.1
CD1d peptide 2 LSNQQWEK	MS2	56.1	29.8
ELISA		71.6	191.0
CD1d
